# Supplementary material for: USP28 promotes PARP inhibitor resistance by enhancing SOX9-mediated DNA damage repair in ovarian cancer
Source: Cell Death Dis. 2025 Apr 16;16(1):305. doi: 10.1038/s41419-025-07647-4 (PMC12003857; doi:10.1038/s41419-025-07647-4)
Supplement: Supplementary file 2 — Supplementary Table S1 [file 41419_2025_7647_MOESM2_ESM.xlsx]

## Sheet: Proteins
Accession	Description	Coverage [%]	# Peptides	# PSMs	# Unique Peptides	# AAs	MW [kDa]	calc. pI	Abundances (Grouped): SOX9
A0A8V8TLZ9	Ubiquitin specific peptidase 28 OS=Homo sapiens OX=9606 GN=USP28 PE=1 SV=1	54	49	152	5	1139	129.2	5.07	1.13842e+09
B4E3L3	Ubiquitin carboxyl-terminal hydrolase OS=Homo sapiens OX=9606 GN=USP28 PE=1 SV=1	60	45	140	1	920	105.8	5.35	5.39618e+06
P09874	Poly [ADP-ribose] polymerase 1 OS=Homo sapiens OX=9606 GN=PARP1 PE=1 SV=4	49	52	131	52	1014	113	8.88	5.09114e+08
B3KX19	116 kDa U5 small nuclear ribonucleoprotein component OS=Homo sapiens OX=9606 PE=2 SV=1	42	33	49	32	962	108.1	5	4.16473e+07
A0A1B0GVI3	Keratin 10 OS=Homo sapiens OX=9606 GN=KRT10 PE=1 SV=2	44	22	26	19	624	63.3	5.26	8.27167e+07
O94906	Pre-mRNA-processing factor 6 OS=Homo sapiens OX=9606 GN=PRPF6 PE=1 SV=1	32	28	34	28	941	106.9	8.25	3.32831e+07
H6VRF8	Keratin, type II cytoskeletal 1 OS=Homo sapiens OX=9606 GN=KRT1 PE=3 SV=1	39	23	33	19	644	66	8.12	1.17456e+08
Q8NI27	THO complex subunit 2 OS=Homo sapiens OX=9606 GN=THOC2 PE=1 SV=2	18	25	29	25	1593	182.7	8.44	1.32427e+07
A0A8I5KV60	Transcription initiation factor TFIID subunit 2 OS=Homo sapiens OX=9606 GN=TAF2 PE=1 SV=1	24	27	35	27	1251	142.6	8.16	2.86394e+07
Q08211	ATP-dependent RNA helicase A OS=Homo sapiens OX=9606 GN=DHX9 PE=1 SV=4	23	26	30	26	1270	140.9	6.84	1.59046e+07
P35527	Keratin, type I cytoskeletal 9 OS=Homo sapiens OX=9606 GN=KRT9 PE=1 SV=3	54	23	29	22	623	62	5.24	6.53139e+07
P35908	Keratin, type II cytoskeletal 2 epidermal OS=Homo sapiens OX=9606 GN=KRT2 PE=1 SV=2	42	21	25	16	639	65.4	8	4.22986e+07
E7EUI8	Glucose-6-phosphate 1-dehydrogenase OS=Homo sapiens OX=9606 GN=G6PD PE=1 SV=9	39	14	27	13	516	59.4	6.99	2.60429e+07
Q15393	Splicing factor 3B subunit 3 OS=Homo sapiens OX=9606 GN=SF3B3 PE=1 SV=4	21	20	25	20	1217	135.5	5.26	1.15327e+07
O60841	Eukaryotic translation initiation factor 5B OS=Homo sapiens OX=9606 GN=EIF5B PE=1 SV=4	20	19	25	19	1220	138.7	5.49	1.38113e+07
O14617	AP-3 complex subunit delta-1 OS=Homo sapiens OX=9606 GN=AP3D1 PE=1 SV=1	22	20	24	20	1153	130.1	8.48	1.04161e+07
Q9BUQ8	Probable ATP-dependent RNA helicase DDX23 OS=Homo sapiens OX=9606 GN=DDX23 PE=1 SV=3	30	22	25	20	820	95.5	9.55	1.28628e+07
A8K8Y8	cDNA FLJ77796, highly similar to Homo sapiens evolutionarily conserved G-patch domain containing protein mRNA OS=Homo sapiens OX=9606 PE=2 SV=1	23	17	24	17	931	103.3	7.15	9.41067e+06
Q9H0A0	RNA cytidine acetyltransferase OS=Homo sapiens OX=9606 GN=NAT10 PE=1 SV=2	23	20	25	10	1025	115.7	8.27	8.4839e+06
P22314	Ubiquitin-like modifier-activating enzyme 1 OS=Homo sapiens OX=9606 GN=UBA1 PE=1 SV=3	21	16	21	16	1058	117.8	5.76	4.44007e+06
Q9Y2W1	Thyroid hormone receptor-associated protein 3 OS=Homo sapiens OX=9606 GN=THRAP3 PE=1 SV=2	20	19	23	13	955	108.6	10.15	3.39985e+07
O00410	Importin-5 OS=Homo sapiens OX=9606 GN=IPO5 PE=1 SV=4	19	18	20	18	1097	123.6	4.94	5.95718e+06
A0A0S2Z4Z6	Serine and arginine repetitive matrix 1 (Fragment) OS=Homo sapiens OX=9606 GN=SRRM1 PE=1 SV=1	16	12	27	2	918	103.9	11.84	4.58901e+06
Q00839	Heterogeneous nuclear ribonucleoprotein U OS=Homo sapiens OX=9606 GN=HNRNPU PE=1 SV=6	23	15	21	15	825	90.5	6	2.35562e+07
F5H2F4	C-1-tetrahydrofolate synthase, cytoplasmic OS=Homo sapiens OX=9606 GN=MTHFD1 PE=1 SV=2	21	19	23	19	964	104.6	7.59	1.09367e+07
E7ETY2	Treacle ribosome biogenesis factor 1 OS=Homo sapiens OX=9606 GN=TCOF1 PE=1 SV=1	16	21	24	4	1488	152.2	8.85	3.35183e+07
A0A994J7H1	Serine and arginine repetitive matrix 1 OS=Homo sapiens OX=9606 GN=SRRM1 PE=1 SV=1	16	12	26	2	915	103.6	11.85	6.70621e+07
P78371	T-complex protein 1 subunit beta OS=Homo sapiens OX=9606 GN=CCT2 PE=1 SV=4	21	6	12	6	535	57.5	6.46	1.77255e+06
O75533	Splicing factor 3B subunit 1 OS=Homo sapiens OX=9606 GN=SF3B1 PE=1 SV=3	18	21	23	21	1304	145.7	7.09	9.51222e+06
P49756	RNA-binding protein 25 OS=Homo sapiens OX=9606 GN=RBM25 PE=1 SV=3	27	19	28	19	843	100.1	6.32	5.80356e+07
Q9H307	Pinin OS=Homo sapiens OX=9606 GN=PNN PE=1 SV=5	30	18	26	18	717	81.6	7.14	3.78653e+07
Q9NYF8	Bcl-2-associated transcription factor 1 OS=Homo sapiens OX=9606 GN=BCLAF1 PE=1 SV=2	21	19	25	18	920	106.1	9.98	1.53745e+07
Q8NE71	ATP-binding cassette sub-family F member 1 OS=Homo sapiens OX=9606 GN=ABCF1 PE=1 SV=2	26	20	22	20	845	95.9	6.8	2.22232e+07
P35251	Replication factor C subunit 1 OS=Homo sapiens OX=9606 GN=RFC1 PE=1 SV=4	20	18	19	18	1148	128.2	9.36	6.88139e+06
A0A6I8PRA0	Treacle ribosome biogenesis factor 1 (Fragment) OS=Homo sapiens OX=9606 GN=TCOF1 PE=1 SV=1	19	19	22	2	1240	125.2	7.93	1.01814e+06
B4DLG2	cDNA FLJ58196, highly similar to Zinc finger CCCH domain-containing protein 11A OS=Homo sapiens OX=9606 PE=2 SV=1	32	16	16	16	756	82.7	8.65	9.96554e+06
O43290	U4/U6.U5 tri-snRNP-associated protein 1 OS=Homo sapiens OX=9606 GN=SART1 PE=1 SV=1	26	16	18	16	800	90.2	6.13	5.93418e+06
P11387	DNA topoisomerase 1 OS=Homo sapiens OX=9606 GN=TOP1 PE=1 SV=2	27	19	26	19	765	90.7	9.31	2.10503e+07
P49916	DNA ligase 3 OS=Homo sapiens OX=9606 GN=LIG3 PE=1 SV=2	19	17	18	17	1009	112.8	9.01	5.48081e+06
A8MXP9	Matrin 3 OS=Homo sapiens OX=9606 GN=MATR3 PE=1 SV=1	26	18	22	18	895	99.9	6.04	1.13707e+07
A0A804HL40	Leucine rich pentatricopeptide repeat containing OS=Homo sapiens OX=9606 GN=LRPPRC PE=1 SV=1	13	17	18	17	1393	157.7	6.18	3.62163e+06
A0A8V8TM87	Pre-mRNA processing factor 40 homolog A OS=Homo sapiens OX=9606 GN=PRPF40A PE=1 SV=1	16	13	20	13	931	106.1	8.12	1.64238e+07
B7Z3V1	Sodium/potassium-transporting ATPase subunit alpha (Fragment) OS=Homo sapiens OX=9606 PE=2 SV=1	17	14	18	14	1020	112.4	5.35	5.46575e+06
P53621	Coatomer subunit alpha OS=Homo sapiens OX=9606 GN=COPA PE=1 SV=2	14	14	14	14	1224	138.3	7.66	2.29003e+06
A0A8I5KVB5	General transcription factor IIi OS=Homo sapiens OX=9606 GN=GTF2I PE=1 SV=1	18	18	20	18	1118	126.5	9.07	6.23037e+06
P02538	Keratin, type II cytoskeletal 6A OS=Homo sapiens OX=9606 GN=KRT6A PE=1 SV=3	34	18	20	10	564	60	8	3.78189e+06
P13647	Keratin, type II cytoskeletal 5 OS=Homo sapiens OX=9606 GN=KRT5 PE=1 SV=3	30	17	19	10	590	62.3	7.74	4.05578e+06
P55060	Exportin-2 OS=Homo sapiens OX=9606 GN=CSE1L PE=1 SV=3	16	14	15	14	971	110.3	5.77	3.66889e+06
P11021	Endoplasmic reticulum chaperone BiP OS=Homo sapiens OX=9606 GN=HSPA5 PE=1 SV=2	25	10	12	9	654	72.3	5.16	1.14281e+06
A8K6K1	E3 ubiquitin protein ligase OS=Homo sapiens OX=9606 PE=2 SV=1	19	16	17	15	1000	113.5	6.35	3.62382e+06
Q05CW7	NAT10 protein (Fragment) OS=Homo sapiens OX=9606 GN=NAT10 PE=2 SV=1	23	11	14	1	554	62.3	9.26	46036.3
Q9UPW5	Cytosolic carboxypeptidase 1 OS=Homo sapiens OX=9606 GN=AGTPBP1 PE=1 SV=3	13	14	16	14	1226	138.4	6.15	6.24393e+06
B7Z8F4	RNA helicase OS=Homo sapiens OX=9606 PE=2 SV=1	13	12	12	12	1181	133.9	7.88	2.10447e+06
A0A024R7L5	UPF1 OS=Homo sapiens OX=9606 GN=UPF1 PE=2 SV=1	16	14	14	14	1118	123	6.68	3.62356e+06
A0A7I2V2Y6	Exportin 1 OS=Homo sapiens OX=9606 GN=XPO1 PE=1 SV=1	17	14	15	14	1026	118.1	6.14	2.24819e+06
A0A0C4DG89	RNA helicase OS=Homo sapiens OX=9606 GN=DDX46 PE=1 SV=1	15	14	16	14	1032	117.4	9.29	4.70712e+06
Q86VP6	Cullin-associated NEDD8-dissociated protein 1 OS=Homo sapiens OX=9606 GN=CAND1 PE=1 SV=2	13	14	14	14	1230	136.3	5.78	2.09825e+06
Q9Y2L1	Exosome complex exonuclease RRP44 OS=Homo sapiens OX=9606 GN=DIS3 PE=1 SV=2	14	10	12	10	958	108.9	7.14	1.82449e+06
Q13435	Splicing factor 3B subunit 2 OS=Homo sapiens OX=9606 GN=SF3B2 PE=1 SV=2	14	12	17	12	895	100.2	5.67	9.37867e+06
B3KT06	Tubulin alpha chain OS=Homo sapiens OX=9606 PE=2 SV=1	38	10	11	10	416	46.3	5.14	1.92159e+06
H7BXY3	RNA helicase OS=Homo sapiens OX=9606 GN=DHX30 PE=1 SV=1	13	15	16	15	1166	130.5	8.56	2.39894e+06
Q9BXP5	Serrate RNA effector molecule homolog OS=Homo sapiens OX=9606 GN=SRRT PE=1 SV=1	12	11	12	11	876	100.6	5.96	8.6987e+06
B3KMB1	Structural maintenance of chromosomes protein OS=Homo sapiens OX=9606 PE=2 SV=1	10	12	12	12	1197	135.5	8.43	1.73215e+06
Q5JR04	RNA helicase OS=Homo sapiens OX=9606 GN=MOV10 PE=1 SV=1	14	11	11	11	947	107.1	8.79	2.61928e+06
P25205	DNA replication licensing factor MCM3 OS=Homo sapiens OX=9606 GN=MCM3 PE=1 SV=3	17	12	13	12	808	90.9	5.77	1.5703e+06
P16615	Sarcoplasmic/endoplasmic reticulum calcium ATPase 2 OS=Homo sapiens OX=9606 GN=ATP2A2 PE=1 SV=1	13	12	12	12	1042	114.7	5.34	1.8333e+06
P13639	Elongation factor 2 OS=Homo sapiens OX=9606 GN=EEF2 PE=1 SV=4	16	13	14	12	858	95.3	6.83	2.80728e+06
Q8IWX8	Calcium homeostasis endoplasmic reticulum protein OS=Homo sapiens OX=9606 GN=CHERP PE=1 SV=3	12	9	13	9	916	103.6	9.04	7.30805e+06
Q15459	Splicing factor 3A subunit 1 OS=Homo sapiens OX=9606 GN=SF3A1 PE=1 SV=1	17	10	11	10	793	88.8	5.22	6.72288e+06
B7Z4B2	Aminopeptidase OS=Homo sapiens OX=9606 PE=2 SV=1	14	11	13	11	825	92.8	5.4	3.2476e+06
A8KA19	Exportin-T OS=Homo sapiens OX=9606 PE=2 SV=1	10	8	9	8	962	109.8	5.39	1.40133e+06
P53396	ATP-citrate synthase OS=Homo sapiens OX=9606 GN=ACLY PE=1 SV=3	11	11	11	11	1101	120.8	7.33	2.31882e+06
P31943	Heterogeneous nuclear ribonucleoprotein H OS=Homo sapiens OX=9606 GN=HNRNPH1 PE=1 SV=4	19	5	6	2	449	49.2	6.3	4.39385e+06
P02533	Keratin, type I cytoskeletal 14 OS=Homo sapiens OX=9606 GN=KRT14 PE=1 SV=4	20	10	11	2	472	51.5	5.16	3.14783e+06
Q3B7A7	Trifunctional purine biosynthetic protein adenosine-3 OS=Homo sapiens OX=9606 GN=GART PE=2 SV=1	12	9	10	9	1010	107.7	6.77	1.70729e+06
P21127	Cyclin-dependent kinase 11B OS=Homo sapiens OX=9606 GN=CDK11B PE=1 SV=4	14	11	14	11	795	92.6	5.54	5.29323e+06
A8K586	AP-3 complex subunit beta OS=Homo sapiens OX=9606 PE=2 SV=1	12	12	12	12	1094	121.2	5.97	3.3673e+06
O60231	Pre-mRNA-splicing factor ATP-dependent RNA helicase DHX16 OS=Homo sapiens OX=9606 GN=DHX16 PE=1 SV=2	11	10	10	10	1041	119.2	6.8	1.18134e+06
O60382	KIAA0324 (Fragment) OS=Homo sapiens OX=9606 GN=KIAA0324 PE=4 SV=1	8	9	11	9	1791	191.2	11.93	4.71398e+06
Q9Y5T5	Ubiquitin carboxyl-terminal hydrolase 16 OS=Homo sapiens OX=9606 GN=USP16 PE=1 SV=1	12	8	9	8	823	93.5	6.93	4.31937e+06
P08779	Keratin, type I cytoskeletal 16 OS=Homo sapiens OX=9606 GN=KRT16 PE=1 SV=4	21	10	11	3	473	51.2	5.05	441943
O15042	U2 snRNP-associated SURP motif-containing protein OS=Homo sapiens OX=9606 GN=U2SURP PE=1 SV=2	12	11	12	11	1029	118.2	8.47	3.4141e+06
M0R2B7	DNA polymerase OS=Homo sapiens OX=9606 GN=POLD1 PE=1 SV=1	12	12	12	12	1133	126.3	7.21	3.25077e+06
P19338	Nucleolin OS=Homo sapiens OX=9606 GN=NCL PE=1 SV=3	15	11	13	11	710	76.6	4.7	5.60788e+06
Q93009	Ubiquitin carboxyl-terminal hydrolase 7 OS=Homo sapiens OX=9606 GN=USP7 PE=1 SV=2	11	11	13	11	1102	128.2	5.55	1.57806e+06
A0A087WVM4	formate--tetrahydrofolate ligase OS=Homo sapiens OX=9606 GN=MTHFD1L PE=1 SV=1	11	9	9	9	913	99.2	7.27	1.15208e+06
Q9NVI1	Fanconi anemia group I protein OS=Homo sapiens OX=9606 GN=FANCI PE=1 SV=4	8	10	10	10	1328	149.2	6.74	1.5353e+06
Q3YEC7	Rab-like protein 6 OS=Homo sapiens OX=9606 GN=RABL6 PE=1 SV=2	13	7	8	7	729	79.5	5.22	1.85541e+06
Q12906	Interleukin enhancer-binding factor 3 OS=Homo sapiens OX=9606 GN=ILF3 PE=1 SV=3	10	8	8	8	894	95.3	8.76	1.76399e+06
E9PQ56	Poly(U)-binding-splicing factor PUF60 OS=Homo sapiens OX=9606 GN=PUF60 PE=1 SV=9	15	8	8	8	541	58	5.35	2.86312e+06
P56192	Methionine--tRNA ligase, cytoplasmic OS=Homo sapiens OX=9606 GN=MARS1 PE=1 SV=2	14	10	10	10	900	101.1	6.16	2.96827e+06
A0A7P0TAE1	Heat shock protein 90 beta family member 1 OS=Homo sapiens OX=9606 GN=HSP90B1 PE=1 SV=1	11	9	9	8	789	90.7	5.24	2.06616e+06
Q53HQ7	Elongation factor 1-alpha (Fragment) OS=Homo sapiens OX=9606 PE=2 SV=1	19	5	10	5	462	50.2	8.94	3.93278e+06
B2R8R5	cDNA, FLJ94025, highly similar to Homo sapiens tripartite motif-containing 28 (TRIM28), mRNA OS=Homo sapiens OX=9606 PE=2 SV=1	16	8	9	8	835	88.5	5.77	677165
Q2TBE0	CWF19-like protein 2 OS=Homo sapiens OX=9606 GN=CWF19L2 PE=1 SV=4	10	9	9	9	894	103.7	8.65	3.84714e+06
O95373	Importin-7 OS=Homo sapiens OX=9606 GN=IPO7 PE=1 SV=1	8	6	7	5	1038	119.4	4.82	736388
A0A499FJY3	RNA binding motif protein 15 OS=Homo sapiens OX=9606 GN=RBM15 PE=1 SV=1	11	9	10	9	925	101.3	9.96	3.06576e+06
Q9Y5B9	FACT complex subunit SPT16 OS=Homo sapiens OX=9606 GN=SUPT16H PE=1 SV=1	11	10	11	10	1047	119.8	5.66	1.91885e+06
A0A994J491	Pre-mRNA processing factor 8 OS=Homo sapiens OX=9606 GN=PRPF8 PE=1 SV=1	5	10	11	10	2290	267.9	8.73	1.11881e+06
X5D2E5	Chromodomain helicase DNA binding protein 1-like isoform A (Fragment) OS=Homo sapiens OX=9606 GN=CHD1L PE=2 SV=1	11	9	9	9	897	100.9	6.89	1.19278e+06
H0Y938	Coatomer subunit beta' OS=Homo sapiens OX=9606 GN=COPB2 PE=1 SV=2	10	9	9	9	898	101.5	5.82	1.62295e+06
P18206	Vinculin OS=Homo sapiens OX=9606 GN=VCL PE=1 SV=4	11	10	10	10	1134	123.7	5.66	1.15188e+06
Q5VTR2	E3 ubiquitin-protein ligase BRE1A OS=Homo sapiens OX=9606 GN=RNF20 PE=1 SV=2	9	7	10	6	975	113.6	5.94	950900
Q04695	Keratin, type I cytoskeletal 17 OS=Homo sapiens OX=9606 GN=KRT17 PE=1 SV=2	17	8	8	3	432	48.1	5.02	344558
Q6P0P7	THRAP3 protein (Fragment) OS=Homo sapiens OX=9606 GN=THRAP3 PE=2 SV=1	22	6	6	1	374	41.7	11.5	1.47439e+06
B3KY60	cDNA FLJ16777 fis, clone BRHIP2029567, highly similar to Cell division cycle 5-like protein OS=Homo sapiens OX=9606 PE=2 SV=1	9	6	7	6	802	92.2	8.18	1.37668e+06
Q9BSV4	SFPQ protein (Fragment) OS=Homo sapiens OX=9606 GN=SFPQ PE=2 SV=2	12	7	7	7	634	68.6	8.82	3.06916e+06
Q5T8P6	RNA-binding protein 26 OS=Homo sapiens OX=9606 GN=RBM26 PE=1 SV=3	9	8	8	7	1007	113.5	9.16	2.2683e+06
P43246	DNA mismatch repair protein Msh2 OS=Homo sapiens OX=9606 GN=MSH2 PE=1 SV=1	9	8	8	8	934	104.7	5.77	496404
B4DYY5	cDNA FLJ55671, highly similar to Ubiquitin-associated protein 2-like OS=Homo sapiens OX=9606 PE=2 SV=1	9	7	8	7	1078	113.5	6.68	2.3485e+06
A0A6I8PL42	leucine--tRNA ligase OS=Homo sapiens OX=9606 GN=LARS1 PE=1 SV=1	9	9	10	9	1130	129.1	7.87	1.30803e+06
Q68DI0	AP complex subunit beta OS=Homo sapiens OX=9606 GN=DKFZp781K0743 PE=2 SV=1	8	8	9	3	951	105.6	5.38	1.22566e+06
F5GZS6	Solute carrier family 3 member 2 OS=Homo sapiens OX=9606 GN=SLC3A2 PE=1 SV=1	12	6	7	6	599	64.8	5.1	488321
Q12923	Tyrosine-protein phosphatase non-receptor type 13 OS=Homo sapiens OX=9606 GN=PTPN13 PE=1 SV=2	3	8	9	8	2485	276.7	6.42	1.44161e+06
Q6NUR1	Non-SMC condensin I complex, subunit G OS=Homo sapiens OX=9606 GN=NCAPG PE=2 SV=1	8	7	8	7	1015	114.1	5.67	768411
O60524	Ribosome quality control complex subunit NEMF OS=Homo sapiens OX=9606 GN=NEMF PE=1 SV=4	9	9	10	9	1076	122.9	6.35	2.56926e+06
Q59GQ7	SWI/SNF-related matrix-associated actin-dependent regulator of chromatin a3 variant (Fragment) OS=Homo sapiens OX=9606 PE=2 SV=1	10	8	8	8	992	111.9	8.68	4.12637e+06
A0A8I5KWT8	Myosin heavy chain 9 OS=Homo sapiens OX=9606 GN=MYH9 PE=1 SV=1	5	8	8	8	1981	229	5.64	716248
Q10567	AP-1 complex subunit beta-1 OS=Homo sapiens OX=9606 GN=AP1B1 PE=1 SV=3	7	7	8	2	949	104.5	5.06	213662
A8K5Y7	cDNA FLJ78655, highly similar to Homo sapiens exportin 5 (XPO5), mRNA OS=Homo sapiens OX=9606 PE=2 SV=1	7	8	8	8	1204	136.2	5.9	2.88312e+06
Q96P70	Importin-9 OS=Homo sapiens OX=9606 GN=IPO9 PE=1 SV=3	6	6	7	6	1041	115.9	4.81	2.23838e+06
J3QTR3	Ubiquitin-40S ribosomal protein S27a (Fragment) OS=Homo sapiens OX=9606 GN=RPS27A PE=1 SV=1	32	3	10	3	106	12.2	10.14	2.3321e+07
O75643	U5 small nuclear ribonucleoprotein 200 kDa helicase OS=Homo sapiens OX=9606 GN=SNRNP200 PE=1 SV=2	5	9	9	9	2136	244.4	6.06	629667
Q12872	Splicing factor, suppressor of white-apricot homolog OS=Homo sapiens OX=9606 GN=SFSWAP PE=1 SV=3	8	7	8	7	951	104.8	8.05	2.50325e+06
A0A8V8TNY3	Family with sequence similarity 120A OS=Homo sapiens OX=9606 GN=FAM120A PE=1 SV=1	8	7	7	7	1117	121.8	8.88	1.10244e+06
B4DZQ5	Serine/threonine-protein kinase PRP4 homolog OS=Homo sapiens OX=9606 PE=2 SV=1	8	8	8	8	993	115.4	10.27	2.29449e+06
O15234	Protein CASC3 OS=Homo sapiens OX=9606 GN=CASC3 PE=1 SV=2	10	5	7	5	703	76.2	6.48	3.28819e+06
P78527	DNA-dependent protein kinase catalytic subunit OS=Homo sapiens OX=9606 GN=PRKDC PE=1 SV=3	2	8	8	8	4128	468.8	7.12	704081
Q16531	DNA damage-binding protein 1 OS=Homo sapiens OX=9606 GN=DDB1 PE=1 SV=1	10	8	8	8	1140	126.9	5.26	821340
A0A024RCM4	Large proline-rich protein BAG6 OS=Homo sapiens OX=9606 GN=BAG6 PE=1 SV=1	7	6	7	6	1126	118.6	5.6	404091
I3L1L3	MYB binding protein 1a (Fragment) OS=Homo sapiens OX=9606 GN=MYBBP1A PE=1 SV=1	7	8	8	8	1252	140.2	9.26	984987
A0A2R8Y793	Actin beta (Fragment) OS=Homo sapiens OX=9606 GN=ACTB PE=1 SV=1	17	3	5	3	309	34.1	5.17	606854
Q8WWM7	Ataxin-2-like protein OS=Homo sapiens OX=9606 GN=ATXN2L PE=1 SV=2	10	7	7	7	1075	113.3	8.59	1.83791e+06
O75694	Nuclear pore complex protein Nup155 OS=Homo sapiens OX=9606 GN=NUP155 PE=1 SV=1	5	7	8	7	1391	155.1	6.16	602204
B7Z2Z1	cDNA FLJ59523, highly similar to Scaffold attachment factor B OS=Homo sapiens OX=9606 PE=2 SV=1	13	7	7	3	811	91	7.24	2.09322e+06
O60306	RNA helicase aquarius OS=Homo sapiens OX=9606 GN=AQR PE=1 SV=4	5	7	7	7	1485	171.2	6.37	1.22107e+06
O60264	SWI/SNF-related matrix-associated actin-dependent regulator of chromatin subfamily A member 5 OS=Homo sapiens OX=9606 GN=SMARCA5 PE=1 SV=1	7	8	9	8	1052	121.8	8.09	1.8193e+06
Q9HCG8	Pre-mRNA-splicing factor CWC22 homolog OS=Homo sapiens OX=9606 GN=CWC22 PE=1 SV=3	9	8	8	8	908	105.4	7.03	2.73111e+06
B2RBS8	cDNA, FLJ95666, highly similar to Homo sapiens albumin (ALB), mRNA OS=Homo sapiens OX=9606 PE=2 SV=1	11	7	7	7	609	69.3	6.28	7.43835e+06
P05141	ADP/ATP translocase 2 OS=Homo sapiens OX=9606 GN=SLC25A5 PE=1 SV=7	18	5	5	2	298	32.8	9.69	2.87697e+06
A0A2R8Y880	RB binding protein 6, ubiquitin ligase (Fragment) OS=Homo sapiens OX=9606 GN=RBBP6 PE=1 SV=1	4	7	7	7	1759	197.2	9.55	1.10015e+06
Q4KMP7	TBC1 domain family member 10B OS=Homo sapiens OX=9606 GN=TBC1D10B PE=1 SV=3	12	6	6	6	808	87.1	9.19	2.68205e+06
Q8N163	Cell cycle and apoptosis regulator protein 2 OS=Homo sapiens OX=9606 GN=CCAR2 PE=1 SV=2	7	6	6	6	923	102.8	5.22	440630
A0A804HHW9	isoleucine--tRNA ligase OS=Homo sapiens OX=9606 GN=IARS1 PE=1 SV=1	7	7	8	7	1220	139.8	6.16	1.17799e+06
B4DV79	Eukaryotic translation initiation factor 3 subunit B OS=Homo sapiens OX=9606 GN=EIF3B PE=2 SV=1	8	6	6	6	738	85.1	5.26	729198
P12236	ADP/ATP translocase 3 OS=Homo sapiens OX=9606 GN=SLC25A6 PE=1 SV=4	18	5	5	2	298	32.8	9.74	277010
A0A0G2JHN8	Bromodomain-containing protein 2 (Fragment) OS=Homo sapiens OX=9606 GN=BRD2 PE=1 SV=1	19	5	5	5	328	35.8	6.62	1.05056e+06
O60763	General vesicular transport factor p115 OS=Homo sapiens OX=9606 GN=USO1 PE=1 SV=2	6	5	6	5	962	107.8	4.91	519950
Q14151	Scaffold attachment factor B2 OS=Homo sapiens OX=9606 GN=SAFB2 PE=1 SV=1	8	6	6	2	953	107.4	6.16	592380
Q8WVS4	Cytoplasmic dynein 2 intermediate chain 1 OS=Homo sapiens OX=9606 GN=DYNC2I1 PE=1 SV=3	8	6	6	6	1066	122.5	7.31	790145
O15397	Importin-8 OS=Homo sapiens OX=9606 GN=IPO8 PE=1 SV=2	6	6	6	5	1037	119.9	5.16	422850
B7Z8Z6	DNA replication licensing factor MCM2 OS=Homo sapiens OX=9606 PE=2 SV=1	6	5	5	5	954	106.8	5.36	424715
A0A8V8TQK1	Clathrin heavy chain OS=Homo sapiens OX=9606 GN=CLTC PE=1 SV=1	5	6	6	6	1651	188.8	5.67	477724
O95782	AP-2 complex subunit alpha-1 OS=Homo sapiens OX=9606 GN=AP2A1 PE=1 SV=3	6	6	6	6	977	107.5	7.03	515623
P33176	Kinesin-1 heavy chain OS=Homo sapiens OX=9606 GN=KIF5B PE=1 SV=1	6	5	5	5	963	109.6	6.51	497156
Q9H7Z3	Nuclear exosome regulator NRDE2 OS=Homo sapiens OX=9606 GN=NRDE2 PE=1 SV=3	5	5	5	5	1164	132.6	7.68	691674
Q92878	DNA repair protein RAD50 OS=Homo sapiens OX=9606 GN=RAD50 PE=1 SV=1	4	6	6	6	1312	153.8	6.89	1.29517e+06
P01040	Cystatin-A OS=Homo sapiens OX=9606 GN=CSTA PE=1 SV=1	59	4	4	4	98	11	5.5	1.28122e+06
Q86UP2	Kinectin OS=Homo sapiens OX=9606 GN=KTN1 PE=1 SV=1	5	6	6	6	1357	156.2	5.64	710430
Q0PHS2	Glucose-6-phosphate dehydrogenase (Fragment) OS=Homo sapiens OX=9606 GN=G6PD PE=4 SV=1	51	3	3	2	49	5.7	9.88	190661
Q9UNY4	Transcription termination factor 2 OS=Homo sapiens OX=9606 GN=TTF2 PE=1 SV=2	6	7	7	7	1162	129.5	8.37	645510
P53618	Coatomer subunit beta OS=Homo sapiens OX=9606 GN=COPB1 PE=1 SV=3	8	6	6	6	953	107.1	6.05	1.0246e+06
H3BQZ7	HCG2044799 OS=Homo sapiens OX=9606 GN=HNRNPUL2-BSCL2 PE=4 SV=1	10	6	6	6	746	84.6	4.93	746991
P16403	Histone H1.2 OS=Homo sapiens OX=9606 GN=H1-2 PE=1 SV=2	20	5	7	5	213	21.4	10.93	15341838
A0A7P0T8N8	Transcription elongation regulator 1 OS=Homo sapiens OX=9606 GN=TCERG1 PE=1 SV=1	4	4	4	4	1115	125.9	8.92	346453
O00268	Transcription initiation factor TFIID subunit 4 OS=Homo sapiens OX=9606 GN=TAF4 PE=1 SV=2	5	5	5	5	1085	110	9.94	281831
B4DZB4	Heat shock protein 105 kDa OS=Homo sapiens OX=9606 PE=2 SV=1	8	4	5	4	639	71.2	8.46	672777
H3BPK7	Alanine--tRNA ligase OS=Homo sapiens OX=9606 GN=AARS1 PE=1 SV=4	6	5	6	5	999	110.1	5.67	1.4464e+06
Q99460	26S proteasome non-ATPase regulatory subunit 1 OS=Homo sapiens OX=9606 GN=PSMD1 PE=1 SV=2	8	6	7	6	953	105.8	5.39	913096
E9PKE3	Heat shock protein family A (Hsp70) member 8 OS=Homo sapiens OX=9606 GN=HSPA8 PE=1 SV=1	9	5	5	4	627	68.8	5.52	392336
Q15323	Keratin, type I cuticular Ha1 OS=Homo sapiens OX=9606 GN=KRT31 PE=1 SV=3	12	5	5	4	416	47.2	4.88	322463
J3QR07	YTH domain-containing family protein OS=Homo sapiens OX=9606 GN=YTHDC1 PE=1 SV=1	7	5	5	5	735	85.5	6.23	5.10038e+06
P02647	Apolipoprotein A-I OS=Homo sapiens OX=9606 GN=APOA1 PE=1 SV=1	13	3	4	3	267	30.8	5.76	777189
B4DFK9	cDNA FLJ57964, highly similar to Heterogeneous nuclear ribonucleoprotein H' OS=Homo sapiens OX=9606 PE=2 SV=1	17	4	4	2	404	44.4	6.34	796708
Q9NRZ9	Lymphoid-specific helicase OS=Homo sapiens OX=9606 GN=HELLS PE=1 SV=1	7	5	5	5	838	97	7.93	599752
A0A7G6J4N4	Ubiquitin carboxyl-terminal hydrolase OS=Homo sapiens OX=9606 PE=2 SV=1	7	5	5	5	802	87.5	5.27	564617
B4DVQ5	Eukaryotic translation initiation factor 3 subunit C OS=Homo sapiens OX=9606 GN=EIF3C PE=2 SV=1	5	4	4	4	898	103.6	5.53	693869
B4DS57	Nuclear autoantigenic sperm protein OS=Homo sapiens OX=9606 PE=2 SV=1	9	5	5	5	688	74.8	4.27	988990
Q9NTZ6	RNA-binding protein 12 OS=Homo sapiens OX=9606 GN=RBM12 PE=1 SV=1	6	5	5	5	932	97.3	8.63	1.09886e+06
Q92542	Nicastrin OS=Homo sapiens OX=9606 GN=NCSTN PE=1 SV=2	5	4	4	4	709	78.4	5.99	468057
B2R5U1	Staphylococcal nuclease domain-containing protein OS=Homo sapiens OX=9606 PE=2 SV=1	8	7	7	7	885	99.6	6.96	922496
B4DSN3	cDNA FLJ60345, highly similar to Protein transport protein Sec24C OS=Homo sapiens OX=9606 PE=2 SV=1	5	5	5	5	975	106.5	6.96	387503
B2RNR6	Zinc finger RNA binding protein OS=Homo sapiens OX=9606 GN=ZFR PE=2 SV=1	5	4	4	4	1074	116.9	9.04	298820
Q8WUM5	Gem (Nuclear organelle) associated protein 4 OS=Homo sapiens OX=9606 GN=GEMIN4 PE=2 SV=1	5	5	5	5	1058	120	6.09	561089
P50570	Dynamin-2 OS=Homo sapiens OX=9606 GN=DNM2 PE=1 SV=2	6	5	5	5	870	98	7.44	429022
H7BXH2	Protein phosphatase 6 regulatory subunit 3 OS=Homo sapiens OX=9606 GN=PPP6R3 PE=1 SV=1	7	5	5	5	827	92.4	4.63	74618.3
B4DTK7	cDNA FLJ61387, highly similar to Homo sapiens conserved nuclear protein NHN1 (NHN1), mRNA OS=Homo sapiens OX=9606 PE=2 SV=1	5	5	5	5	977	108.9	8.44	1.7467e+06
Q9P2I0	Cleavage and polyadenylation specificity factor subunit 2 OS=Homo sapiens OX=9606 GN=CPSF2 PE=1 SV=2	5	4	4	4	782	88.4	5.11	332111
P12273	Prolactin-inducible protein OS=Homo sapiens OX=9606 GN=PIP PE=1 SV=1	34	4	4	4	146	16.6	8.05	244249
P08238	Heat shock protein HSP 90-beta OS=Homo sapiens OX=9606 GN=HSP90AB1 PE=1 SV=4	7	5	5	4	724	83.2	5.03	395308
P50991	T-complex protein 1 subunit delta OS=Homo sapiens OX=9606 GN=CCT4 PE=1 SV=4	7	2	2	2	539	57.9	7.83	37673.3
A0A2X0SF55	AKAP13 (Fragment) OS=Homo sapiens OX=9606 GN=AKAP13 PE=4 SV=1	2	4	4	4	2815	307.6	5.24	146727
A0A1U9X9D5	Valine--tRNA ligase OS=Homo sapiens OX=9606 PE=3 SV=2	4	4	4	4	1264	140.4	7.59	363059
C9JZR2	Catenin delta 1 OS=Homo sapiens OX=9606 GN=CTNND1 PE=1 SV=2	5	5	5	5	938	104.8	6.87	258640
Q5JPE7	BOS complex subunit NOMO2 OS=Homo sapiens OX=9606 GN=NOMO2 PE=1 SV=1	4	5	5	5	1267	139.4	5.76	692431
A0A8I5KWU3	La ribonucleoprotein 1, translational regulator OS=Homo sapiens OX=9606 GN=LARP1 PE=1 SV=1	5	5	5	5	891	102.4	8.6	678949
E7EX73	Eukaryotic translation initiation factor 4 gamma 1 OS=Homo sapiens OX=9606 GN=EIF4G1 PE=1 SV=1	2	3	3	3	1436	158.5	5.21	120016
O14654	Insulin receptor substrate 4 OS=Homo sapiens OX=9606 GN=IRS4 PE=1 SV=1	5	5	5	5	1257	133.7	8.44	489736
E7ESC6	Exportin 7 OS=Homo sapiens OX=9606 GN=XPO7 PE=1 SV=1	6	5	5	5	1088	124	6.48	255038
B3KMS0	Condensin complex subunit 1 OS=Homo sapiens OX=9606 PE=2 SV=1	3	4	4	4	1401	157.1	6.61	377443
Q14444	Caprin-1 OS=Homo sapiens OX=9606 GN=CAPRIN1 PE=1 SV=2	5	3	4	3	709	78.3	5.25	624547
Q16513	Serine/threonine-protein kinase N2 OS=Homo sapiens OX=9606 GN=PKN2 PE=1 SV=1	6	5	5	5	984	112	6.3	383277
Q9UNS1	Protein timeless homolog OS=Homo sapiens OX=9606 GN=TIMELESS PE=1 SV=2	4	5	5	5	1208	138.6	5.4	339955
Q9UKV3	Apoptotic chromatin condensation inducer in the nucleus OS=Homo sapiens OX=9606 GN=ACIN1 PE=1 SV=2	3	3	3	3	1341	151.8	6.43	263884
Q9P035	Very-long-chain (3R)-3-hydroxyacyl-CoA dehydratase 3 OS=Homo sapiens OX=9606 GN=HACD3 PE=1 SV=2	12	4	4	4	362	43.1	8.94	887860
R4H484	X-DING-CD4 (Fragment) OS=Homo sapiens OX=9606 PE=2 SV=1	7	1	2	1	292	29.9	7.91	172993
B3KMV5	cDNA FLJ12728 fis, clone NT2RP2000040, highly similar to Protein FAM62A OS=Homo sapiens OX=9606 PE=2 SV=1	4	3	3	3	1104	122.8	5.85	349420
Q9ULD0	2-oxoglutarate dehydrogenase-like, mitochondrial OS=Homo sapiens OX=9606 GN=OGDHL PE=1 SV=3	3	3	3	3	1010	114.4	6.65	163077
Q8IWC1	MAP7 domain-containing protein 3 OS=Homo sapiens OX=9606 GN=MAP7D3 PE=1 SV=2	4	3	3	3	876	98.4	9.32	245485
Q9NRA8	Eukaryotic translation initiation factor 4E transporter OS=Homo sapiens OX=9606 GN=EIF4ENIF1 PE=1 SV=2	9	5	5	5	985	108.1	8.32	425200
B7Z321	Exocyst complex component Sec8 OS=Homo sapiens OX=9606 PE=2 SV=1	4	3	3	2	873	99	6.52	292302
B4DH29	DNA-directed RNA polymerase subunit beta OS=Homo sapiens OX=9606 PE=2 SV=1	4	4	4	4	1099	125.1	8.29	516193
M0R2N5	very-long-chain enoyl-CoA reductase OS=Homo sapiens OX=9606 GN=TECR PE=1 SV=1	6	2	2	2	346	39.9	9.61	442906
Q9H9Y6	DNA-directed RNA polymerase I subunit RPA2 OS=Homo sapiens OX=9606 GN=POLR1B PE=1 SV=2	3	4	4	4	1135	128.1	7.83	1.32022e+06
B4DJ30	cDNA FLJ61290, highly similar to Neutral alpha-glucosidase AB OS=Homo sapiens OX=9606 PE=2 SV=1	6	5	5	5	995	112.9	6.06	875935
Q9UJV9	Probable ATP-dependent RNA helicase DDX41 OS=Homo sapiens OX=9606 GN=DDX41 PE=1 SV=2	6	4	4	4	622	69.8	6.84	380236
Q8N516	Elongator complex protein 1 OS=Homo sapiens OX=9606 GN=IKBKAP PE=2 SV=1	5	5	5	5	1332	150.1	6.01	290476
Q2NL82	Pre-rRNA-processing protein TSR1 homolog OS=Homo sapiens OX=9606 GN=TSR1 PE=1 SV=1	4	3	3	3	804	91.8	7.42	2.37029e+06
P52756	RNA-binding protein 5 OS=Homo sapiens OX=9606 GN=RBM5 PE=1 SV=2	3	2	2	2	815	92.1	6.28
Q9UNX4	WD repeat-containing protein 3 OS=Homo sapiens OX=9606 GN=WDR3 PE=1 SV=1	3	3	3	3	943	106	6.64	61828.2
P62851	Small ribosomal subunit protein eS25 OS=Homo sapiens OX=9606 GN=RPS25 PE=1 SV=1	17	3	3	3	125	13.7	10.11	1.45256e+06
H0YI52	ATP-dependent RNA helicase (Fragment) OS=Homo sapiens OX=9606 GN=DDX23 PE=1 SV=1	22	3	3	1	152	16.5	9.88	1.59638e+06
Q9NTJ3	Structural maintenance of chromosomes protein 4 OS=Homo sapiens OX=9606 GN=SMC4 PE=1 SV=2	3	3	3	3	1288	147.1	6.79	217123
B2R7B5	cDNA, FLJ93365, highly similar to Homo sapiens KH domain containing, RNA binding, signal transduction associated 1 (KHDRBS1), mRNA OS=Homo sapiens OX=9606 PE=2 SV=1	5	1	2	1	443	48.2	8.66	182850
P08670	Vimentin OS=Homo sapiens OX=9606 GN=VIM PE=1 SV=4	9	3	3	3	466	53.6	5.12	368306
B4DX78	RNA helicase OS=Homo sapiens OX=9606 PE=2 SV=1	7	4	4	4	470	53.7	5.9	903224
B4E3M6	cDNA FLJ55446, highly similar to Superkiller viralicidic activity 2-like 2 OS=Homo sapiens OX=9606 PE=2 SV=1	5	4	4	4	941	106.7	7.14	1.20047e+06
K7EQK2	Hypoxia up-regulated 1 OS=Homo sapiens OX=9606 GN=HYOU1 PE=1 SV=2	5	4	4	4	946	105.6	5.44	403969
E7EWK3	RNA helicase (Fragment) OS=Homo sapiens OX=9606 GN=DHX36 PE=1 SV=1	5	4	4	4	797	91.4	7.28	258100
Q6P432	Peptidyl-prolyl cis-trans isomerase (Fragment) OS=Homo sapiens OX=9606 GN=PPIG PE=2 SV=1	12	3	3	3	247	27.5	9.5	906435
A0A5F9ZH07	Tyrosine-protein kinase OS=Homo sapiens OX=9606 GN=JAK1 PE=1 SV=2	4	4	4	4	1111	127.9	7.14	260167
Q8IX12	Cell division cycle and apoptosis regulator protein 1 OS=Homo sapiens OX=9606 GN=CCAR1 PE=1 SV=2	4	4	4	4	1150	132.7	5.76	319113
Q5JTZ9	Alanine--tRNA ligase, mitochondrial OS=Homo sapiens OX=9606 GN=AARS2 PE=1 SV=1	3	3	3	3	985	107.3	6.27	144332
P49327	Fatty acid synthase OS=Homo sapiens OX=9606 GN=FASN PE=1 SV=3	2	4	4	4	2511	273.3	6.44	236634
U3KPZ7	RNA-binding protein 27 OS=Homo sapiens OX=9606 PE=1 SV=1	4	4	4	3	1027	114.5	9.45	128426
Q8WUQ7	Splicing factor Cactin OS=Homo sapiens OX=9606 GN=CACTIN PE=1 SV=3	4	2	2	2	758	88.6	9.14	106494
Q5D862	Filaggrin-2 OS=Homo sapiens OX=9606 GN=FLG2 PE=1 SV=1	1	2	2	2	2391	247.9	8.31	594511
Q14683	Structural maintenance of chromosomes protein 1A OS=Homo sapiens OX=9606 GN=SMC1A PE=1 SV=2	2	3	3	3	1233	143.1	7.64	334252
Q4ZG57	DNA replication licensing factor MCM6 (Fragment) OS=Homo sapiens OX=9606 GN=MCM6 PE=3 SV=1	6	4	4	4	785	88.9	5.6	383491
P52597	Heterogeneous nuclear ribonucleoprotein F OS=Homo sapiens OX=9606 GN=HNRNPF PE=1 SV=3	12	3	3	1	415	45.6	5.58	104400
Q8IY37	Probable ATP-dependent RNA helicase DHX37 OS=Homo sapiens OX=9606 GN=DHX37 PE=1 SV=1	3	3	3	3	1157	129.5	8.1	218387
A0A0S2Z4X1	Epididymis secretory sperm binding protein (Fragment) OS=Homo sapiens OX=9606 GN=RBM10 PE=2 SV=1	4	3	3	2	852	94.3	6.73	317977
Q9UHB7	AF4/FMR2 family member 4 OS=Homo sapiens OX=9606 GN=AFF4 PE=1 SV=1	3	3	3	3	1163	127.4	9.31	302676
Q15758	Neutral amino acid transporter B(0) OS=Homo sapiens OX=9606 GN=SLC1A5 PE=1 SV=2	4	2	2	2	541	56.6	5.48	158661
Q08J23	RNA cytosine C(5)-methyltransferase NSUN2 OS=Homo sapiens OX=9606 GN=NSUN2 PE=1 SV=2	3	2	2	2	767	86.4	6.77	101534
Q5T200	Zinc finger CCCH domain-containing protein 13 OS=Homo sapiens OX=9606 GN=ZC3H13 PE=1 SV=1	2	3	4	3	1668	196.5	9.42	781721
A8K6U7	cDNA FLJ78252, highly similar to Homo sapiens heterogeneous nuclear ribonucleoprotein U-like 1 (HNRPUL1), transcript variant 1, mRNA OS=Homo sapiens OX=9606 PE=2 SV=1	4	3	3	3	856	95.6	6.92	222172
K7EPS6	HDGF like 2 (Fragment) OS=Homo sapiens OX=9606 GN=HDGFL2 PE=1 SV=2	20	3	3	3	153	16.8	5.07	291466
Q15386	Ubiquitin-protein ligase E3C OS=Homo sapiens OX=9606 GN=UBE3C PE=1 SV=3	2	2	2	2	1083	123.8	6.71	206441
P00390	Glutathione reductase, mitochondrial OS=Homo sapiens OX=9606 GN=GSR PE=1 SV=2	9	2	2	2	522	56.2	8.5	36201.6
Q9P2R3	Rabankyrin-5 OS=Homo sapiens OX=9606 GN=ANKFY1 PE=1 SV=2	3	3	3	3	1169	128.3	6.1	119942
A8KA74	cDNA FLJ76065 OS=Homo sapiens OX=9606 PE=2 SV=1	3	3	4	3	857	97.6	7.69	508494
P42766	Large ribosomal subunit protein uL29 OS=Homo sapiens OX=9606 GN=RPL35 PE=1 SV=2	26	3	4	3	123	14.5	11.05	5.34393e+06
Q4W4Y1	Dopamine receptor interacting protein 4 OS=Homo sapiens OX=9606 GN=DRIP4 PE=2 SV=1	4	3	3	3	868	96	6.52	91397.3
D6REX3	SEC31 homolog A, COPII coat complex component OS=Homo sapiens OX=9606 GN=SEC31A PE=1 SV=1	2	2	2	2	1251	136.1	6.98	249219
P11388	DNA topoisomerase 2-alpha OS=Homo sapiens OX=9606 GN=TOP2A PE=1 SV=3	2	3	3	2	1531	174.3	8.72	110150
B9ZVT1	RNA-binding protein 12B OS=Homo sapiens OX=9606 GN=RBM12B PE=1 SV=2	3	3	3	3	881	102.6	7.53	127576
Q92896	Golgi apparatus protein 1 OS=Homo sapiens OX=9606 GN=GLG1 PE=1 SV=2	3	3	3	3	1179	134.5	6.9	184279
B4DRA0	cDNA FLJ58459, highly similar to RNA-binding region-containing protein 2 OS=Homo sapiens OX=9606 PE=2 SV=1	7	3	3	3	502	56.4	10.02	224488
B4DZF2	cDNA FLJ59571, highly similar to Eukaryotic translation initiation factor 4gamma 2 OS=Homo sapiens OX=9606 PE=2 SV=1	4	4	4	4	980	110.2	7.94	428134
P05109	Protein S100-A8 OS=Homo sapiens OX=9606 GN=S100A8 PE=1 SV=1	24	2	2	2	93	10.8	7.03	308312
A0A994J5B1	Erythrocyte membrane protein band 4.1 like 2 OS=Homo sapiens OX=9606 GN=EPB41L2 PE=1 SV=1	3	3	3	2	1057	118.4	5.49	305779
P62861	Ubiquitin-like FUBI-ribosomal protein eS30 fusion protein OS=Homo sapiens OX=9606 GN=FAU PE=1 SV=2	8	2	2	2	133	14.4	10.17	3.8147e+06
Q96IR1	RPS4X protein (Fragment) OS=Homo sapiens OX=9606 GN=RPS4X PE=2 SV=2	8	2	2	2	243	27.2	9.94	80123.1
A0A1S5UYZ7	Rap guanine nucleotide exchange factor 1 OS=Homo sapiens OX=9606 GN=RAPGEF1 PE=2 SV=1	2	2	2	2	1076	120.2	5.96	233061
H7C5L6	SRSF protein kinase 2 OS=Homo sapiens OX=9606 GN=SRPK2 PE=1 SV=2	4	2	2	2	588	66.4	5.03	188889
Q10570	Cleavage and polyadenylation specificity factor subunit 1 OS=Homo sapiens OX=9606 GN=CPSF1 PE=1 SV=2	2	2	2	2	1443	160.8	6.4	140006
B2RCJ6	cDNA, FLJ96114, highly similar to Homo sapiens bromodomain and WD repeat domain containing 2 (BRWD2), mRNA OS=Homo sapiens OX=9606 PE=2 SV=1	2	2	2	2	1224	136.7	6.92	83851.5
A0A8V8TN33	DNA topoisomerase 2 OS=Homo sapiens OX=9606 GN=TOP2B PE=1 SV=1	3	3	3	2	1010	115.1	8.81	30298.2
P31944	Caspase-14 OS=Homo sapiens OX=9606 GN=CASP14 PE=1 SV=2	13	3	3	3	242	27.7	5.58	478434
H0YEH2	Pumilio RNA binding family member 1 (Fragment) OS=Homo sapiens OX=9606 GN=PUM1 PE=1 SV=1	2	3	3	3	1125	120.2	6.8	547905
D9I4E1	Xeroderma pigmentosum complementation group C OS=Homo sapiens OX=9606 GN=XPC PE=2 SV=1	3	3	3	3	940	105.8	8.81	315329
P46977	Dolichyl-diphosphooligosaccharide--protein glycosyltransferase subunit STT3A OS=Homo sapiens OX=9606 GN=STT3A PE=1 SV=2	4	3	3	3	705	80.5	8.07	398895
Q4LE79	DSP variant protein (Fragment) OS=Homo sapiens OX=9606 GN=DSP variant protein PE=2 SV=1	1	3	3	3	2319	265	7.34	195477
A0A8I5KVU2	La ribonucleoprotein 4B OS=Homo sapiens OX=9606 GN=LARP4B PE=1 SV=1	1	3	3	3	1735	188.7	5.14	137586
Q9ULK4	Mediator of RNA polymerase II transcription subunit 23 OS=Homo sapiens OX=9606 GN=MED23 PE=1 SV=2	2	3	3	3	1368	156.4	7.4	1.10168e+06
B4DP88	Serine hydroxymethyltransferase OS=Homo sapiens OX=9606 PE=2 SV=1	4	1	1	1	435	48.4	9.26
Q96EV2	RNA-binding protein 33 OS=Homo sapiens OX=9606 GN=RBM33 PE=1 SV=3	4	3	3	3	1170	129.9	6.93	423496
J3KR97	Tubulin-specific chaperone D OS=Homo sapiens OX=9606 GN=TBCD PE=1 SV=1	3	3	3	3	1230	136.5	6.34	173799
A8K6Q4	cDNA FLJ76888, highly similar to Homo sapiens RNA binding motif protein 6 (RBM6), mRNA OS=Homo sapiens OX=9606 PE=2 SV=1	2	3	3	2	1123	128.5	6.32	169208
E7EUI6	Integrin beta OS=Homo sapiens OX=9606 GN=ITGB1 PE=1 SV=2	2	2	2	2	801	88.7	5.44	1.02983e+06
B7Z3A4	cDNA FLJ56906, highly similar to RNA-binding protein 16 OS=Homo sapiens OX=9606 PE=2 SV=1	1	1	1	1	1349	148.8	9.06	36385
A0A7P0T9L3	Cullin 4B OS=Homo sapiens OX=9606 GN=CUL4B PE=1 SV=1	4	3	3	3	780	90.3	7.99	102404
Q2VPA0	Lon protease homolog (Fragment) OS=Homo sapiens OX=9606 GN=LONP1 PE=2 SV=1	2	2	2	2	848	95	6.71	89061.3
Q6PCB5	Lysine-specific demethylase RSBN1L OS=Homo sapiens OX=9606 GN=RSBN1L PE=1 SV=2	3	3	3	3	846	94.8	8.78	253917
A0A994J749	Inosine-5'-monophosphate dehydrogenase OS=Homo sapiens OX=9606 GN=IMPDH PE=3 SV=1	3	1	1	1	1194	131.6	6.46
Q86VX4	Structural maintenance of chromosomes protein OS=Homo sapiens OX=9606 GN=SMC3 PE=2 SV=1	2	3	3	3	1217	141.4	7.18	459903
Q63HR1	Uncharacterized protein DKFZp686P17171 OS=Homo sapiens OX=9606 GN=DKFZp686P17171 PE=2 SV=1	7	2	2	2	387	42.4	8.44	349694
E5KNW2	DNA polymerase subunit gamma-1 OS=Homo sapiens OX=9606 PE=3 SV=1	3	3	3	3	1239	139.5	6.86	222491
Q15020	Squamous cell carcinoma antigen recognized by T-cells 3 OS=Homo sapiens OX=9606 GN=SART3 PE=1 SV=1	2	2	2	2	963	109.9	5.57	39962.3
Q99832	T-complex protein 1 subunit eta OS=Homo sapiens OX=9606 GN=CCT7 PE=1 SV=2	4	1	1	1	543	59.3	7.65
Q00341	Vigilin OS=Homo sapiens OX=9606 GN=HDLBP PE=1 SV=2	3	3	3	3	1268	141.4	6.87	472532
Q4VCS5	Angiomotin OS=Homo sapiens OX=9606 GN=AMOT PE=1 SV=1	5	3	3	3	1084	118	7.64	880621
E9PB90	hexokinase OS=Homo sapiens OX=9606 GN=HK2 PE=1 SV=1	3	3	3	3	889	98.9	6.04	418574
P07814	Bifunctional glutamate/proline--tRNA ligase OS=Homo sapiens OX=9606 GN=EPRS1 PE=1 SV=5	2	2	2	2	1512	170.5	7.33	151889
A0A8J9BZL8	Golgin A2 OS=Homo sapiens OX=9606 GN=GOLGA2 PE=1 SV=1	2	2	2	2	1029	116	5.05	146343
A0A8I5KW55	ER membrane protein complex subunit 1 OS=Homo sapiens OX=9606 GN=EMC1 PE=1 SV=1	3	2	2	2	991	111.5	7.81	159214
Q8N1N4	Keratin, type II cytoskeletal 78 OS=Homo sapiens OX=9606 GN=KRT78 PE=1 SV=2	6	3	3	3	520	56.8	6.02	115663
Q86UY0	protein disulfide-isomerase OS=Homo sapiens OX=9606 GN=TXNDC5 PE=1 SV=1	6	1	1	1	360	40.3	5.83
H0YN14	Importin 4 OS=Homo sapiens OX=9606 GN=IPO4 PE=1 SV=1	3	3	3	3	911	101.4	5.05	1.92331e+06
F8W1S1	Keratin 74 OS=Homo sapiens OX=9606 GN=KRT74 PE=1 SV=1	4	2	3	1	543	59.4	7.44	109533
P62266	Small ribosomal subunit protein uS12 OS=Homo sapiens OX=9606 GN=RPS23 PE=1 SV=3	8	1	1	1	143	15.8	10.49	69504.7
A0A8C8KGQ8	Ubiquitin associated protein 2 OS=Homo sapiens OX=9606 GN=UBAP2 PE=1 SV=1	2	2	2	2	1072	112.2	7.46	99413.4
A0A384MDY0	Catenin (Cadherin-associated protein), alpha 1, 102kDa, isoform CRA_b OS=Homo sapiens OX=9606 GN=CTNNA1 PE=2 SV=1	4	3	3	3	906	100	6.29	287309
Q8N5C6	S1 RNA-binding domain-containing protein 1 OS=Homo sapiens OX=9606 GN=SRBD1 PE=1 SV=2	2	2	2	2	995	111.7	8.72	114352
B3KNC0	(human) hypothetical protein OS=Homo sapiens OX=9606 PE=2 SV=1	3	2	2	2	535	60.9	5.48	93196.1
Q6P5Z4	Breast cancer anti-estrogen resistance 1 OS=Homo sapiens OX=9606 GN=BCAR1 PE=2 SV=1	3	2	2	2	870	93.3	5.67	99920.7
B2RBJ7	Trimethylguanosine synthase OS=Homo sapiens OX=9606 PE=2 SV=1	2	2	2	2	853	96.5	4.94	126940
J9R021	Eukaryotic translation initiation factor 3 subunit A OS=Homo sapiens OX=9606 GN=eIF3a PE=2 SV=1	2	2	2	2	1382	166.4	6.79	47029.5
H0YAB7	Treacle ribosome biogenesis factor 1 (Fragment) OS=Homo sapiens OX=9606 GN=TCOF1 PE=1 SV=1	14	2	2	1	148	14.9	4.7	433476
Q2TAY7	WD40 repeat-containing protein SMU1 OS=Homo sapiens OX=9606 GN=SMU1 PE=1 SV=2	5	1	1	1	513	57.5	7.18
B4DV94	cDNA FLJ58285, highly similar to Homo sapiens pre-B-cell leukemia transcription factor interacting protein 1 (PBXIP1), mRNA OS=Homo sapiens OX=9606 PE=2 SV=1	4	2	2	2	507	57.6	6.76	189026
A1A5C5	RRBP1 protein OS=Homo sapiens OX=9606 GN=RRBP1 PE=2 SV=1	3	2	2	2	751	84.3	5.01	54303.3
A0A0S2Z5Z9	Testis expressed 9 isoform 5 (Fragment) OS=Homo sapiens OX=9606 GN=TEX9 PE=1 SV=1	7	2	2	2	131	14.8	7.2	132043
Q29RF7	Sister chromatid cohesion protein PDS5 homolog A OS=Homo sapiens OX=9606 GN=PDS5A PE=1 SV=1	2	2	2	2	1337	150.7	7.91
B4DN72	cDNA FLJ55910, highly similar to Keratin, type II cuticular Hb6 OS=Homo sapiens OX=9606 PE=2 SV=1	4	2	2	2	486	53.5	5.66	451608
Q8N6N5	Tubulin beta chain OS=Homo sapiens OX=9606 GN=TUBB2C PE=2 SV=1	6	2	2	2	445	49.8	4.86
A0A0A0MSA4	Erythrocyte membrane protein band 4.1 like 3 OS=Homo sapiens OX=9606 GN=EPB41L3 PE=1 SV=1	2	2	2	1	1046	116.1	5.22	55627.2
A0A1W2PP74	glycine dehydrogenase (aminomethyl-transferring) OS=Homo sapiens OX=9606 GN=GLDC PE=1 SV=1	5	1	2	1	420	46.2	7.59	221341
P31151	Protein S100-A7 OS=Homo sapiens OX=9606 GN=S100A7 PE=1 SV=4	11	1	1	1	101	11.5	6.77	133078
A0A590UJW0	MutS homolog 3 OS=Homo sapiens OX=9606 GN=MSH3 PE=1 SV=1	2	2	2	2	1081	122.2	7.47	221902
Q9H501	ESF1 homolog OS=Homo sapiens OX=9606 GN=ESF1 PE=1 SV=1	2	2	2	2	851	98.7	5.11	271539
Q5T093	Protein RER1 OS=Homo sapiens OX=9606 GN=RER1 PE=1 SV=1	9	1	1	1	117	13.4	10.4
O60502	Protein O-GlcNAcase OS=Homo sapiens OX=9606 GN=OGA PE=1 SV=2	2	2	2	2	916	102.8	4.91	216303
B3KSC0	cDNA FLJ35972 fis, clone TESTI2013264, highly similar to GC-RICH SEQUENCE DNA-BINDING FACTOR HOMOLOG OS=Homo sapiens OX=9606 PE=2 SV=1	5	2	2	2	426	49.6	7.78	223065
O95487	Protein transport protein Sec24B OS=Homo sapiens OX=9606 GN=SEC24B PE=1 SV=2	2	2	2	2	1268	137.3	6.67	163854
P81605	Dermcidin OS=Homo sapiens OX=9606 GN=DCD PE=1 SV=2	20	2	2	2	110	11.3	6.54	1.45934e+07
O60566	Mitotic checkpoint serine/threonine-protein kinase BUB1 beta OS=Homo sapiens OX=9606 GN=BUB1B PE=1 SV=3	2	2	2	2	1050	119.5	5.27	91149.7
A0A2R8Y849	40S ribosomal protein S24 OS=Homo sapiens OX=9606 GN=RPS24 PE=1 SV=1	11	1	1	1	131	15.2	10.9
Q86YZ3	Hornerin OS=Homo sapiens OX=9606 GN=HRNR PE=1 SV=2	2	1	1	1	2850	282.2	10.04	338549
D7RXV9	DING protein p38 OS=Homo sapiens OX=9606 PE=3 SV=1	3	1	2	1	364	36.9	8.12	4087420
Q71RC2	La-related protein 4 OS=Homo sapiens OX=9606 GN=LARP4 PE=1 SV=3	3	2	2	2	724	80.5	6.61	80474.1
Q641R2	Oxysterol-binding protein (Fragment) OS=Homo sapiens OX=9606 GN=OSBPL8 PE=2 SV=1	2	1	1	1	728	82.5	7.08
Q86XP3	ATP-dependent RNA helicase DDX42 OS=Homo sapiens OX=9606 GN=DDX42 PE=1 SV=1	2	2	2	2	938	102.9	7.02	107268
O14992	Heat shock 70 kDa protein 4 OS=Homo sapiens OX=9606 GN=HS24/p52 PE=2 SV=1	3	1	1	1	474	52.3	8.21	199298
B4DZC3	5'-3' exoribonuclease OS=Homo sapiens OX=9606 PE=2 SV=1	3	2	2	2	896	102.4	7.64	333713
Q9Y2U8	Inner nuclear membrane protein Man1 OS=Homo sapiens OX=9606 GN=LEMD3 PE=1 SV=2	2	2	2	2	911	99.9	7.55	160352
Q14739	Delta(14)-sterol reductase LBR OS=Homo sapiens OX=9606 GN=LBR PE=1 SV=2	2	2	2	2	615	70.7	9.36	499806
B2RE88	Solute carrier family 25 member 3 OS=Homo sapiens OX=9606 PE=2 SV=1	4	2	2	2	361	39.9	9.36	185404
A0A3B3IT92	DNA replication licensing factor MCM4 OS=Homo sapiens OX=9606 GN=MCM4 PE=1 SV=1	2	2	2	2	904	100.7	6.95	16992.1
Q9NV70	Exocyst complex component 1 OS=Homo sapiens OX=9606 GN=EXOC1 PE=1 SV=4	2	2	2	2	894	101.9	6.61	294590
P31025	Lipocalin-1 OS=Homo sapiens OX=9606 GN=LCN1 PE=1 SV=1	13	2	2	2	176	19.2	5.58	256547
B4E2V3	cDNA FLJ56606, highly similar to Serine/threonine-protein kinase TAO2 OS=Homo sapiens OX=9606 PE=2 SV=1	3	2	2	2	822	93.9	8.05	232028
Q5VY60	HAUS augmin like complex subunit 6 OS=Homo sapiens OX=9606 GN=HAUS6 PE=1 SV=1	2	2	2	2	802	91.1	6.43	103761
Q14147	Probable ATP-dependent RNA helicase DHX34 OS=Homo sapiens OX=9606 GN=DHX34 PE=1 SV=2	2	2	2	2	1143	128	7.56	116153
M0R3F6	SURP and G-patch domain containing 2 OS=Homo sapiens OX=9606 GN=SUGP2 PE=1 SV=1	2	2	2	2	841	93.8	8.84	215429
B3KRQ2	cDNA FLJ34689 fis, clone MESAN2000815, highly similar to Homo sapiens leucine zipper protein 5 (LUZP5), mRNA OS=Homo sapiens OX=9606 PE=2 SV=1	2	2	2	2	1143	130.9	6.87	90899.1
Q9UGR2	Zinc finger CCCH domain-containing protein 7B OS=Homo sapiens OX=9606 GN=ZC3H7B PE=1 SV=2	2	2	2	2	977	109.8	7.25
Q9BYG5	Partitioning defective 6 homolog beta OS=Homo sapiens OX=9606 GN=PARD6B PE=1 SV=1	8	1	1	1	372	41.2	5.58
A0A8I5KPV0	Lysine demethylase 1A OS=Homo sapiens OX=9606 GN=KDM1A PE=1 SV=1	3	1	1	1	586	63.8	5.94
Q86X91	PTK7 protein OS=Homo sapiens OX=9606 GN=PTK7 PE=1 SV=1	6	2	2	2	459	50.4	6.65	133248
P13473	Lysosome-associated membrane glycoprotein 2 OS=Homo sapiens OX=9606 GN=LAMP2 PE=1 SV=2	2	1	1	1	410	44.9	5.63	366620
A0A7I2V5R1	NIMA related kinase 9 OS=Homo sapiens OX=9606 GN=NEK9 PE=1 SV=1	3	2	2	2	991	108.4	5.85	54616.6
A0A2R8Y7Z0	Catenin beta 1 OS=Homo sapiens OX=9606 GN=CTNNB1 PE=1 SV=1	4	2	2	2	780	85.3	5.92	845302
C9J8D0	BBX high mobility group box domain containing (Fragment) OS=Homo sapiens OX=9606 GN=BBX PE=1 SV=1	4	2	2	2	448	50.6	5.74	150194
H7C144	Actinin alpha 4 OS=Homo sapiens OX=9606 GN=ACTN4 PE=1 SV=2	3	2	2	2	906	104.3	5.5	72156.2
A0A5F9ZHW5	Ataxin 2 OS=Homo sapiens OX=9606 GN=ATXN2 PE=1 SV=1	2	2	2	2	1178	127.1	8.97	71839.4
Q6IPI1	60S ribosomal protein L29 OS=Homo sapiens OX=9606 GN=RPL29 PE=2 SV=1	9	1	1	1	161	17.9	11.66
Q14008	Cytoskeleton-associated protein 5 OS=Homo sapiens OX=9606 GN=CKAP5 PE=1 SV=3	1	2	2	2	2032	225.4	7.8	106786
O00159	Unconventional myosin-Ic OS=Homo sapiens OX=9606 GN=MYO1C PE=1 SV=4	1	1	1	1	1063	121.6	9.41	63532.9
P18583	Protein SON OS=Homo sapiens OX=9606 GN=SON PE=1 SV=4	0	1	1	1	2426	263.7	5.64	214672
A0A2R8YCN4	phosphoinositide 5-phosphatase (Fragment) OS=Homo sapiens OX=9606 GN=OCRL PE=1 SV=1	7	2	2	2	286	33.5	9.42	121744
Q92620	Pre-mRNA-splicing factor ATP-dependent RNA helicase PRP16 OS=Homo sapiens OX=9606 GN=DHX38 PE=1 SV=2	1	1	1	1	1227	140.4	6.54	63353.2
V9GYM8	Rho guanine nucleotide exchange factor 2 OS=Homo sapiens OX=9606 GN=ARHGEF2 PE=1 SV=1	1	2	2	2	1031	116	7.37	154510
Q02413	Desmoglein-1 OS=Homo sapiens OX=9606 GN=DSG1 PE=1 SV=2	2	1	1	1	1049	113.7	5.03
A0A8V8TQ37	UDP-N-acetylglucosamine--peptide N-acetylglucosaminyltransferase 110 kDa subunit OS=Homo sapiens OX=9606 GN=OGT PE=1 SV=1	2	2	2	2	1023	114.3	6.7	139977
Q59FD4	hexokinase (Fragment) OS=Homo sapiens OX=9606 PE=2 SV=1	2	2	2	2	949	105.7	6.84	220010
Q9Y4C2	TRPM8 channel-associated factor 1 OS=Homo sapiens OX=9606 GN=TCAF1 PE=1 SV=3	1	1	1	1	921	102.1	6.54
B4DUQ1	Heterogeneous nuclear ribonucleoprotein K OS=Homo sapiens OX=9606 GN=HNRNPK PE=1 SV=1	3	1	1	1	439	48.5	5.92	32302.1
B7Z689	Exocyst complex component Sec8 OS=Homo sapiens OX=9606 PE=2 SV=1	5	2	2	1	506	57.1	6.07
E7EUT5	Glyceraldehyde-3-phosphate dehydrogenase OS=Homo sapiens OX=9606 GN=GAPDH PE=1 SV=1	5	1	1	1	260	27.9	6.95	132682
A0A7P0TB94	RNA helicase OS=Homo sapiens OX=9606 GN=DDX20 PE=1 SV=1	5	2	2	2	423	46.9	7.47	191995
I6L8B7	Fatty acid binding protein 5 OS=Homo sapiens OX=9606 GN=FABP5 PE=1 SV=1	9	1	1	1	101	11.3	6.07	112801
A0A125QYY8	IBM-B1 light chain variable region (Fragment) OS=Homo sapiens OX=9606 PE=2 SV=1	12	1	1	1	112	12.2	8.5	77671.1
E9PDF6	Myosin IB OS=Homo sapiens OX=9606 GN=MYO1B PE=1 SV=1	1	1	1	1	1107	128.4	9.31	217530
B4DWG1	cDNA FLJ55643, highly similar to SEC23-interacting protein OS=Homo sapiens OX=9606 PE=2 SV=1	3	2	2	2	789	89.7	5.62	165056
E9PFH4	Transportin 3 OS=Homo sapiens OX=9606 GN=TNPO3 PE=1 SV=1	1	1	1	1	857	96.6	5.66	237780
Q59H77	T-complex protein 1 subunit gamma (Fragment) OS=Homo sapiens OX=9606 PE=2 SV=1	2	1	1	1	577	63.5	6.43	28882.5
Q9HB00	Desmocollin 1, isoform CRA_b OS=Homo sapiens OX=9606 GN=DSC1 PE=4 SV=1	2	1	1	1	840	93.8	5.53	179780
O15113	Uncharacterized protein (Fragment) OS=Homo sapiens OX=9606 PE=2 SV=1	6	1	1	1	152	16.3	4.73	141285
P25311	Zinc-alpha-2-glycoprotein OS=Homo sapiens OX=9606 GN=AZGP1 PE=1 SV=2	3	1	1	1	298	34.2	6.05	309208
Q9H2L9	non-specific serine/threonine protein kinase OS=Homo sapiens OX=9606 PE=2 SV=1	4	1	1	1	327	38	7.14
Q96QU8	Exportin-6 OS=Homo sapiens OX=9606 GN=XPO6 PE=1 SV=1	2	2	2	2	1125	128.8	6.35
Q6ZMY0	cDNA FLJ16598 fis, clone TESTI4006473, weakly similar to ATP-dependent RNA helicase A OS=Homo sapiens OX=9606 PE=2 SV=1	1	2	2	2	1340	150.9	8.22	133028
P36578	Large ribosomal subunit protein uL4 OS=Homo sapiens OX=9606 GN=RPL4 PE=1 SV=5	3	1	1	1	427	47.7	11.06	171158
A0A804HL78	Microtubule actin crosslinking factor 1 (Fragment) OS=Homo sapiens OX=9606 GN=MACF1 PE=1 SV=1	1	1	1	1	2276	257	5.43	15795
P26373	Large ribosomal subunit protein eL13 OS=Homo sapiens OX=9606 GN=RPL13 PE=1 SV=4	4	1	1	1	211	24.2	11.65	28524.5
Q5T8R3	Monocarboxylate transporter 1 (Fragment) OS=Homo sapiens OX=9606 GN=SLC16A1 PE=1 SV=1	4	1	1	1	296	31.7	9.44
A8K3C5	cDNA FLJ77715, highly similar to Homo sapiens cisplatin resistance-associated overexpressed protein(LUC7A), mRNA OS=Homo sapiens OX=9606 PE=2 SV=1	3	1	1	1	432	51.4	9.79	64101.4
P10599	Thioredoxin OS=Homo sapiens OX=9606 GN=TXN PE=1 SV=3	12	1	1	1	105	11.7	4.92	123726
P45974	Ubiquitin carboxyl-terminal hydrolase 5 OS=Homo sapiens OX=9606 GN=USP5 PE=1 SV=2	1	1	1	1	858	95.7	5.03	144378
B3KX99	cDNA FLJ45019 fis, clone BRAWH3015825 OS=Homo sapiens OX=9606 PE=2 SV=1	2	1	1	1	333	38.5	8.97	253478
A4ZVS8	Protein inhibitor of activated STAT1 OS=Homo sapiens OX=9606 GN=PIAS1 PE=2 SV=1	3	1	1	1	651	71.8	7.3
Q6B823	Histone H4 (Fragment) OS=Homo sapiens OX=9606 PE=3 SV=1	23	1	1	1	43	4.9	10.92	206434
B3KN30	cDNA FLJ13372 fis, clone PLACE1000706, highly similar to Transcription intermediary factor 1-gamma OS=Homo sapiens OX=9606 PE=2 SV=1	2	1	1	1	759	83.8	7.53	57793.4
B3KN03	(human) hypothetical protein OS=Homo sapiens OX=9606 PE=2 SV=1	3	1	1	1	474	54.5	5	64820.3
P0DJJ0	SLIT-ROBO Rho GTPase-activating protein 2C OS=Homo sapiens OX=9606 GN=SRGAP2C PE=1 SV=1	2	1	1	1	459	53.5	6.34	62079.2
E9PLX7	Large ribosomal subunit protein uL15 OS=Homo sapiens OX=9606 GN=RPL27A PE=1 SV=1	10	1	1	1	113	12.5	11.44	158582
A6NMN0	Phosphorylase b kinase regulatory subunit OS=Homo sapiens OX=9606 GN=PHKA1 PE=1 SV=1	1	1	1	1	1240	139	6.18	132035
A0A8I5KWV3	RAD21 cohesin complex component OS=Homo sapiens OX=9606 GN=RAD21 PE=1 SV=1	2	1	1	1	549	62.2	4.56	61727.2
Q9H078	Mitochondrial disaggregase OS=Homo sapiens OX=9606 GN=CLPB PE=1 SV=1	3	1	1	1	707	78.7	9.01	80892.8
P25705	ATP synthase subunit alpha, mitochondrial OS=Homo sapiens OX=9606 GN=ATP5F1A PE=1 SV=1	2	1	1	1	553	59.7	9.13	106020
A0A087X295	WD repeat domain 6 OS=Homo sapiens OX=9606 GN=WDR6 PE=1 SV=1	1	1	1	1	1151	124.9	6.92	96149.9
P61513	Large ribosomal subunit protein eL43 OS=Homo sapiens OX=9606 GN=RPL37A PE=1 SV=2	9	1	1	1	92	10.3	10.43	61393.8
Q12797	Aspartyl/asparaginyl beta-hydroxylase OS=Homo sapiens OX=9606 GN=ASPH PE=1 SV=3	1	1	1	1	758	85.8	5.01
K7EPT8	Glial fibrillary acidic protein (Fragment) OS=Homo sapiens OX=9606 GN=GFAP PE=1 SV=2	15	1	1	1	75	8.4	9.86	50595.6
H0Y3N9	PHD finger protein 8 OS=Homo sapiens OX=9606 GN=PHF8 PE=1 SV=2	1	1	1	1	1049	116.8	8.5	97520.4
A0A994J4A5	Ribosomal protein L24 OS=Homo sapiens OX=9606 GN=RPL24 PE=1 SV=1	6	1	1	1	135	15.5	10.99	56480.8
O43896	Kinesin-like protein KIF1C OS=Homo sapiens OX=9606 GN=KIF1C PE=1 SV=3	1	1	1	1	1103	122.9	6.9	70562.5
Q13423	NAD(P) transhydrogenase, mitochondrial OS=Homo sapiens OX=9606 GN=NNT PE=1 SV=3	1	1	1	1	1086	113.8	8.09	261839
B8ZZK2	gamma-glutamylcyclotransferase OS=Homo sapiens OX=9606 GN=GGCT PE=1 SV=1	7	1	1	1	166	18.4	5.9	57769.9
A0A384MDT0	Epididymis secretory sperm binding protein OS=Homo sapiens OX=9606 PE=2 SV=1	1	1	1	1	1222	133.6	5.6	62525.8
Q5T749	Keratinocyte proline-rich protein OS=Homo sapiens OX=9606 GN=KPRP PE=1 SV=1	2	1	1	1	579	64.1	8.27	106188
H0Y7D3	Chromosome transmission fidelity factor 18 (Fragment) OS=Homo sapiens OX=9606 GN=CHTF18 PE=1 SV=1	3	1	1	1	264	29	5.8	41165.8
Q9C0E2	Exportin-4 OS=Homo sapiens OX=9606 GN=XPO4 PE=1 SV=2	1	1	1	1	1151	130.1	5.05	69618.2
A8K8X0	cDNA FLJ75187, highly similar to Homo sapiens nap1 P120 OS=Homo sapiens OX=9606 PE=2 SV=1	1	1	1	1	972	112.1	6.7
A6NN50	Obscurin like cytoskeletal adaptor 1 OS=Homo sapiens OX=9606 GN=OBSL1 PE=1 SV=1	1	1	1	1	1804	197	5.62	43603.5
Q08188	Protein-glutamine gamma-glutamyltransferase E OS=Homo sapiens OX=9606 GN=TGM3 PE=1 SV=4	1	1	1	1	693	76.6	5.86	41462.8
Q9UII4	E3 ISG15--protein ligase HERC5 OS=Homo sapiens OX=9606 GN=HERC5 PE=1 SV=2	1	1	1	1	1024	116.8	7.65
B4DFY7	cDNA FLJ57358, highly similar to Alpha-aminoadipic semialdehyde synthase, mitochondrial OS=Homo sapiens OX=9606 PE=2 SV=1	2	1	1	1	414	45.2	6.15
Q8IWR0	Zinc finger CCCH domain-containing protein 7A OS=Homo sapiens OX=9606 GN=ZC3H7A PE=1 SV=1	1	1	1	1	971	110.5	7.3	131257
Q9NYV4	Cyclin-dependent kinase 12 OS=Homo sapiens OX=9606 GN=CDK12 PE=1 SV=2	1	1	1	1	1490	164.1	9.44
A0A1B0GVC3	DIRAS family GTPase 2 (Fragment) OS=Homo sapiens OX=9606 GN=DIRAS2 PE=1 SV=1	10	1	1	1	112	12.5	6.52	100421
A0A5C2G9Q1	IGH c116_heavy__IGHV4-59_IGHD1-14_IGHJ5 (Fragment) OS=Homo sapiens OX=9606 PE=2 SV=1	9	1	1	1	125	13.6	9.51	72132.3
B4DWE9	cDNA FLJ57216, highly similar to Homo sapiens Rho GTPase activating protein 17 (ARHGAP17), transcript variant 2, mRNA OS=Homo sapiens OX=9606 PE=2 SV=1	2	1	1	1	714	77.5	8.32	44665.8
P30050	Large ribosomal subunit protein uL11 OS=Homo sapiens OX=9606 GN=RPL12 PE=1 SV=1	5	1	1	1	165	17.8	9.42	36827.1
B4DNG4	cDNA FLJ59137, highly similar to RNA-binding protein 14 OS=Homo sapiens OX=9606 PE=2 SV=1	11	1	1	1	213	22.7	9.74	47138
L0ERS6	Tumor suppressor p53 (Fragment) OS=Homo sapiens OX=9606 GN=TP53 PE=3 SV=1	22	1	1	1	99	11.4	7.84	61890.8
Q14203	Dynactin subunit 1 OS=Homo sapiens OX=9606 GN=DCTN1 PE=1 SV=3	1	1	1	1	1278	141.6	5.81	26771.1
B4DK32	Ubiquitin conjugation factor E4 (Fragment) OS=Homo sapiens OX=9606 PE=2 SV=1	1	1	1	1	1045	119.7	5.21	30267.8
A0A8V8TL08	Histone deacetylase 6 OS=Homo sapiens OX=9606 GN=HDAC6 PE=1 SV=1	1	1	1	1	1166	126.1	5.35	92056.2
A0A7I2V2S0	RNA helicase OS=Homo sapiens OX=9606 GN=DDX5 PE=1 SV=1	3	1	1	1	416	47.2	8.47	63351
A2A3R5	40S ribosomal protein S6 OS=Homo sapiens OX=9606 GN=RPS6 PE=1 SV=1	6	1	1	1	218	25	11.14	42553.5
P69905	Hemoglobin subunit alpha OS=Homo sapiens OX=9606 GN=HBA1 PE=1 SV=2	6	1	1	1	142	15.2	8.68	173382
O15451	Proline-, glutamic acid- and leucine-rich protein 1 (Fragment) OS=Homo sapiens OX=9606 PE=2 SV=2	1	1	1	1	1021	109.1	4.26	181049
B4DSL6	cDNA FLJ57190, highly similar to Actin-binding protein anillin OS=Homo sapiens OX=9606 PE=2 SV=1	1	1	1	1	1001	110.8	7.46	100303
H3BQB6	Stathmin domain-containing protein 1 OS=Homo sapiens OX=9606 GN=STMND1 PE=2 SV=1	8	1	1	1	276	31	8.47
A0A0A0MRW6	Nucleolar protein 6 OS=Homo sapiens OX=9606 GN=NOL6 PE=1 SV=1	1	1	1	1	1008	112.1	7.62	28896.1
A0A8V8TMR6	SBDS ribosome maturation factor OS=Homo sapiens OX=9606 GN=SBDS PE=1 SV=1	4	1	1	1	183	21	8.37	40256.5
Q9NSN1	Uncharacterized protein DKFZp761H087 (Fragment) OS=Homo sapiens OX=9606 GN=DKFZp761H087 PE=2 SV=1	1	1	1	1	952	110.3	7.78	107730
A8K0D2	cDNA FLJ77740, highly similar to Homo sapiens 7-dehydrocholesterol reductase, mRNA OS=Homo sapiens OX=9606 PE=2 SV=1	2	1	1	1	475	54.4	8.78	53883.4
Q1WWL2	PTGFRN protein (Fragment) OS=Homo sapiens OX=9606 GN=PTGFRN PE=2 SV=1	1	1	1	1	738	82.6	6.51	33878.8
A6NMY6	Putative annexin A2-like protein OS=Homo sapiens OX=9606 GN=ANXA2P2 PE=5 SV=2	3	1	1	1	339	38.6	6.95	38022.1
I0B0K8	Truncated profilaggrin OS=Homo sapiens OX=9606 GN=FLG PE=4 SV=1	0	1	1	1	4021	430.2	9.29	511698
Q59EX4	Phospholipid-transporting ATPase (Fragment) OS=Homo sapiens OX=9606 PE=2 SV=1	1	1	1	1	1177	132.7	7.72	355229
A0A087WWF4	Solute carrier family 4 member 1 adaptor protein OS=Homo sapiens OX=9606 GN=SLC4A1AP PE=1 SV=2	2	1	1	1	566	64	4.92	39557.2
A0A8V8TQQ7	DNA ligase OS=Homo sapiens OX=9606 GN=LIG1 PE=1 SV=1	1	1	1	1	918	101.6	5.58	147416
Q15629	Translocating chain-associated membrane protein 1 OS=Homo sapiens OX=9606 GN=TRAM1 PE=1 SV=3	2	1	1	1	374	43	9.63	194831
P22670	MHC class II regulatory factor RFX1 OS=Homo sapiens OX=9606 GN=RFX1 PE=1 SV=2	1	1	1	1	979	104.7	6.29	38435
B7Z4F6	60 kDa heat shock protein, mitochondrial OS=Homo sapiens OX=9606 PE=2 SV=1	2	1	1	1	550	58.5	6.02	97229.5
Q16778	Histone H2B type 2-E OS=Homo sapiens OX=9606 GN=H2BC21 PE=1 SV=3	7	1	1	1	126	13.9	10.32	569281
Q29RX4	Protein 4.1 (Fragment) OS=Homo sapiens OX=9606 GN=EPB41 PE=2 SV=1	2	1	1	1	678	75.9	5.6
Q9C0A6	Histone-lysine N-methyltransferase SETD5 OS=Homo sapiens OX=9606 GN=SETD5 PE=1 SV=2	3	1	1	1	1442	157.4	8.46	29663
P11279	Lysosome-associated membrane glycoprotein 1 OS=Homo sapiens OX=9606 GN=LAMP1 PE=1 SV=3	2	1	1	1	417	44.9	8.75	82422.7
G5E9X3	Fibronectin type III domain containing 3A OS=Homo sapiens OX=9606 GN=FNDC3A PE=1 SV=1	2	1	1	1	684	74.7	7.11	78853.8
A0A5C2G7G7	IGH c373_heavy__IGHV3-23_IGHD3-10_IGHJ4 (Fragment) OS=Homo sapiens OX=9606 PE=2 SV=1	7	1	1	1	121	13.1	7.97	477691
Q7Z478	ATP-dependent RNA helicase DHX29 OS=Homo sapiens OX=9606 GN=DHX29 PE=1 SV=2	1	1	1	1	1369	155.1	8.09	40992.5
Q9NXJ9	cDNA FLJ20203 fis, clone COLF1334 OS=Homo sapiens OX=9606 PE=2 SV=1	3	1	1	1	697	77.6	5.5	109254
A8K5W7	isoleucine--tRNA ligase OS=Homo sapiens OX=9606 PE=2 SV=1	1	1	1	1	940	105.9	6.42	83987.7
Q6ZS82	Regulator of G-protein signaling 9-binding protein OS=Homo sapiens OX=9606 GN=RGS9BP PE=2 SV=1	5	1	1	1	235	25.1	7.25	78666.9
Q86W19	Protease serine 1 (Fragment) OS=Homo sapiens OX=9606 GN=PRSS1 PE=4 SV=1	24	1	2	1	84	9.2	9.47	252550
A8K8B2	cDNA FLJ78127, highly similar to Homo sapiens SFRS protein kinase 1 (SRPK1), mRNA OS=Homo sapiens OX=9606 PE=2 SV=1	2	1	1	1	655	74.2	6.1	35417.7
J3QQQ8	Bromodomain PHD finger transcription factor (Fragment) OS=Homo sapiens OX=9606 GN=BPTF PE=1 SV=1	2	1	1	1	420	48.4	8.15	40099.1
Q96EB6	NAD-dependent protein deacetylase sirtuin-1 OS=Homo sapiens OX=9606 GN=SIRT1 PE=1 SV=2	2	1	1	1	747	81.6	4.67	39077.8
B2R642	cDNA, FLJ92775, highly similar to Homo sapiens melanoma cell adhesion molecule (MCAM), mRNA OS=Homo sapiens OX=9606 PE=2 SV=1	1	1	1	1	646	71.6	5.76	70257.3
K7ERN1	HECT-type E3 ubiquitin transferase (Fragment) OS=Homo sapiens OX=9606 GN=NEDD4L PE=1 SV=1	2	1	1	1	639	74.1	5.16	36199.7
K7ELR8	HEAT repeat containing 6 OS=Homo sapiens OX=9606 GN=HEATR6 PE=1 SV=1	3	1	1	1	413	45.2	6.68	34239.2
Q2M389	WASH complex subunit 4 OS=Homo sapiens OX=9606 GN=WASHC4 PE=1 SV=2	1	1	1	1	1173	136.3	7.44	25124.6
A8K3R2	Ribosome biogenesis protein BOP1 OS=Homo sapiens OX=9606 GN=BOP1 PE=2 SV=1	1	1	1	1	746	83.5	6.13	52429.3
Q53FB6	Mitochondrial aldehyde dehydrogenase 2 variant (Fragment) OS=Homo sapiens OX=9606 PE=2 SV=1	2	1	1	1	517	56.3	7.05	72400.6
Q9UPN7	Serine/threonine-protein phosphatase 6 regulatory subunit 1 OS=Homo sapiens OX=9606 GN=PPP6R1 PE=1 SV=5	1	1	1	1	881	96.7	4.55	129039
B2RAM6	cDNA, FLJ95005, highly similar to Homo sapiens kinesin family member 11 (KIF11), mRNA OS=Homo sapiens OX=9606 PE=2 SV=1	1	1	2	1	1056	119.1	5.72	38348.9
A0A8I5KYH1	Magnesium transporter 1 OS=Homo sapiens OX=9606 GN=MAGT1 PE=1 SV=1	3	1	1	1	305	34.6	9.58	104560
A0A2R8Y811	Ribosomal protein S14 (Fragment) OS=Homo sapiens OX=9606 GN=RPS14 PE=1 SV=1	9	1	1	1	150	16.1	10.05	27009.8
Q9BU23	Lipase maturation factor 2 OS=Homo sapiens OX=9606 GN=LMF2 PE=1 SV=2	1	1	1	1	707	79.6	10.1	202865
Q9BU76	Multiple myeloma tumor-associated protein 2 OS=Homo sapiens OX=9606 GN=MMTAG2 PE=1 SV=1	5	1	1	1	263	29.4	10.02	43695.7
O00267	Transcription elongation factor SPT5 OS=Homo sapiens OX=9606 GN=SUPT5H PE=1 SV=1	1	1	1	1	1087	120.9	5.06	57637.1
Q5H919	HIV-1 Tat specific factor 1 (Fragment) OS=Homo sapiens OX=9606 GN=HTATSF1 PE=1 SV=1	4	1	1	1	223	25.2	4.65	74277.5
Q14974	Importin subunit beta-1 OS=Homo sapiens OX=9606 GN=KPNB1 PE=1 SV=2	1	1	1	1	876	97.1	4.78	76792.5
P55283	Cadherin-4 OS=Homo sapiens OX=9606 GN=CDH4 PE=2 SV=2	1	1	1	1	916	100.2	4.82
M0R3C7	Symplekin scaffold protein OS=Homo sapiens OX=9606 GN=SYMPK PE=1 SV=1	1	1	1	1	673	74.5	7.5	45757
B7ZLW8	Methionine synthase OS=Homo sapiens OX=9606 GN=MTR PE=2 SV=1	1	1	1	1	1265	140.5	5.55	46398.6
Q9UF33	Ephrin type-A receptor 6 OS=Homo sapiens OX=9606 GN=EPHA6 PE=1 SV=3	1	1	1	1	1036	116.3	6.98	42690.5
B4E265	Structural maintenance of chromosomes protein 5 OS=Homo sapiens OX=9606 PE=2 SV=1	1	1	1	1	729	85.5	9.03	43633.1
H0Y455	DNA replication ATP-dependent helicase/nuclease (Fragment) OS=Homo sapiens OX=9606 GN=DNA2 PE=1 SV=1	2	1	1	1	375	42.3	8.84	45909.4
B4DXT2	cDNA FLJ59635, highly similar to Heat shock 70 kDa protein 4L OS=Homo sapiens OX=9606 PE=2 SV=1	1	1	1	1	813	91.9	6.09	46823.6
Q8IVF2	Protein AHNAK2 OS=Homo sapiens OX=9606 GN=AHNAK2 PE=1 SV=2	0	1	1	1	5795	616.2	5.36	2.7382e+06
Q6P453	Ubiquitin carboxyl-terminal hydrolase (Fragment) OS=Homo sapiens OX=9606 GN=USP11 PE=2 SV=1	1	1	1	1	923	105.3	5.35	66492.8
E9PIM0	CREB/ATF bZIP transcription factor OS=Homo sapiens OX=9606 GN=CREBZF PE=1 SV=1	2	1	1	1	358	37.7	5.3	567310
H0YEX9	Junctional adhesion molecule 2 (Fragment) OS=Homo sapiens OX=9606 GN=JAM2 PE=1 SV=1	3	1	2	1	261	29.1	8.82	40865.2
F8WEF5	PHD and ring finger domains 1 OS=Homo sapiens OX=9606 GN=PHRF1 PE=1 SV=1	1	1	1	1	1647	178.3	8.98	38755.7
A0A494C0R8	Clustered mitochondria protein homolog OS=Homo sapiens OX=9606 GN=CLUH PE=1 SV=1	1	1	1	1	1348	150.4	6.11
A0A2R8Y738	Ribosomal protein L15 (Fragment) OS=Homo sapiens OX=9606 GN=RPL15 PE=1 SV=1	7	1	1	1	138	16.3	10.87	136334
Q6PGP7	Superkiller complex protein 3 OS=Homo sapiens OX=9606 GN=SKIC3 PE=1 SV=1	1	1	1	1	1564	175.4	7.53	118393
B4DR61	SEC61 translocon subunit alpha 1 OS=Homo sapiens OX=9606 GN=SEC61A1 PE=1 SV=1	2	1	1	1	482	52.9	8.24	110825
Q76N57	40S ribosomal protein S26 (Fragment) OS=Homo sapiens OX=9606 PE=3 SV=1	39	1	1	1	23	2.5	4.91	250393
Q9C0J8	pre-mRNA 3' end processing protein WDR33 OS=Homo sapiens OX=9606 GN=WDR33 PE=1 SV=2	1	1	1	1	1336	145.8	9.17
Q15515	Small proline-rich protein OS=Homo sapiens OX=9606 PE=2 SV=1	13	1	1	1	72	8	8.69
U6FSN9	Tyrosine-protein kinase receptor OS=Homo sapiens OX=9606 GN=Mprip-Ntrk1 fusion gene PE=2 SV=1	1	1	1	1	1331	150.4	6.29	87681.9
A0A0S2Z6F0	Histocompatibility 13 isoform 2 OS=Homo sapiens OX=9606 GN=HM13 PE=1 SV=1	3	1	1	1	345	38	6.86	25975.4
A0A0G2JME4	Apolipoprotein L5 OS=Homo sapiens OX=9606 GN=APOL5 PE=1 SV=1	2	1	1	1	433	47.1	9.22	68449.5
B4DN74	methionine adenosyltransferase OS=Homo sapiens OX=9606 PE=2 SV=1	14	1	1	1	143	15.5	8.44	98756.5
A0A590UK03	Ubiquitin specific peptidase 19 (Fragment) OS=Homo sapiens OX=9606 GN=USP19 PE=1 SV=2	1	1	1	1	1185	130.8	6.42	27629.3
Q9BXW9	Fanconi anemia group D2 protein OS=Homo sapiens OX=9606 GN=FANCD2 PE=1 SV=2	1	1	1	1	1451	164	5.88	44436.9
A8K5H6	Exonuclease 1 OS=Homo sapiens OX=9606 PE=2 SV=1	1	1	1	1	845	93.8	8.4	31231.7
A0A1B0GUS7	Unc-13 homolog B OS=Homo sapiens OX=9606 GN=UNC13B PE=1 SV=1	0	1	1	1	4340	483.8	5.16	7.19715e+06
Q9UPT8	Zinc finger CCCH domain-containing protein 4 OS=Homo sapiens OX=9606 GN=ZC3H4 PE=1 SV=3	2	1	1	1	1303	140.2	6.27
B4DNJ5	Dolichyl-diphosphooligosaccharide--protein glycosyltransferase subunit 1 OS=Homo sapiens OX=9606 PE=2 SV=1	3	1	1	1	378	43.3	6.48
Q6PJ61	F-box only protein 46 OS=Homo sapiens OX=9606 GN=FBXO46 PE=1 SV=3	2	1	1	1	603	64.6	7.4	38743.4
E9PKZ0	Large ribosomal subunit protein uL2 (Fragment) OS=Homo sapiens OX=9606 GN=RPL8 PE=1 SV=1	5	1	1	1	205	22.4	10.76	696414
Q68CQ4	U3 small nucleolar RNA-associated protein 25 homolog OS=Homo sapiens OX=9606 GN=UTP25 PE=1 SV=2	1	1	1	1	756	87	5.88	31497.8
A0A087WX44	Chromosome 8 open reading frame 58 OS=Homo sapiens OX=9606 GN=C8orf58 PE=1 SV=1	6	1	1	1	300	32	6.24	2.67995e+06
A0A8I5KXW9	Myosin VA (Fragment) OS=Homo sapiens OX=9606 GN=MYO5A PE=1 SV=1	6	1	1	1	195	22.8	5.19
B4DZI7	Exocyst complex component 2 OS=Homo sapiens OX=9606 PE=2 SV=1	1	1	1	1	519	58.6	6.23	60449.2
Q96AG4	Leucine-rich repeat-containing protein 59 OS=Homo sapiens OX=9606 GN=LRRC59 PE=1 SV=1	3	1	1	1	307	34.9	9.57	48110.4
A0A0A0MSA0	Laminin subunit alpha-3 OS=Homo sapiens OX=9606 GN=LAMA3 PE=1 SV=1	0	1	1	1	3277	360	7.24	142332
Q9Y520	Protein PRRC2C OS=Homo sapiens OX=9606 GN=PRRC2C PE=1 SV=4	0	1	1	1	2896	316.7	9.13
